# Supplementary material for: Exploring Contemporary Data on Lipid-Lowering Therapy Prescribing in Patients Following Discharge for Atherosclerotic Cardiovascular Disease in the South of Italy
Source: J Clin Med. 2022 Jul 26;11(15):4344. doi: 10.3390/jcm11154344 (PMC9369296; doi:10.3390/jcm11154344)
Supplement: Supplementary file 1 [file jcm-11-04344-s001.zip]

Archive with 1 entries (1 files):
- jcm-1829090-supplementary.pdf
